# Supplementary material for: Summation of Precordial R Wave Amplitudes, a Clinical Parameter for Detecting Early TTR Amyloidosis Cardiac Involvement
Source: J Cardiovasc Dev Dis. 2022 Oct 11;9(10):348. doi: 10.3390/jcdd9100348 (PMC9604937; doi:10.3390/jcdd9100348)
Supplement: Supplementary file 1 [file jcdd-09-00348-s001.zip]

Archive with 1 entries (1 files):
- jcdd-1914252-supplementary.pdf
